# Supplementary material for: Investigating Polypharmacology through Targeting Known Human Neutrophil Elastase Inhibitors to Proteinase 3
Source: J Chem Inf Model. 2024 Jan 26;64(3):621–6. doi: 10.1021/acs.jcim.3c01949 (PMC10865350; doi:10.1021/acs.jcim.3c01949)
Supplement: Supplementary file 2 — ci3c01949_si_002.xlsx [file ci3c01949_si_002.xlsx]

## Sheet: HNE
					MS𝜆D predictions
Compound	Bayer HealthCare AG		Our experimental data		CHARMM-CGenFF		AMBER-GAFF2		OPLS-OPLS		CHARMM-OPLS
	IC50	ΔG	IC50	ΔG	ΔΔGmsldCRN	ΔΔGFF->CRN	ΔΔGmsldCRN	ΔΔGFF->CRN	ΔΔGmsldCRN	ΔΔGFF->CRN	ΔΔGmsldCRN	ΔΔGFF->CRN
	nM	kcal/mol	nM	kcal/mol	kcal/mol
1	0.065	-13.8	0.5 +/- 0.1	-12.64	-3.918 +/- 0.116	0.000 +/- 0.000	-3.519 +/- 0.030	0.000 +/- 0.000	-1.346 +/- 0.348	0.000 +/- 0.000	-3.313 +/- 0.137	0.000 +/- 0.000
2	15	-10.6	-	-	0.000 +/- 0.187	0.000 +/- 0.014	0.000 +/- 0.153	0.000 +/- 0.171	0.000 +/- 0.332	0.000 +/- 0.049	0.000 +/- 0.195	0.000 +/- 0.052
3	2.5	-11.7	-	-	-0.087 +/- 0.119	0.030 +/- 0.013	-1.136 +/- 0.165	-0.506 +/- 0.133	0.786 +/- 0.350	0.145 +/- 0.070	-1.122 +/- 0.129	-0.044 +/- 0.079
4	69	-9.7	-	-	0.975 +/- 0.114	0.084 +/- 0.013	0.407 +/- 0.315	-0.336 +/- 0.151	2.037 +/- 0.094	-0.379 +/- 0.052	0.792 +/- 0.115	-0.091 +/- 0.050
5	0.59	-12.5	1.3 +/- 0.2	-12.08	-0.688 +/- 0.088	0.012 +/- 0.014	-2.132 +/- 0.201	-0.854 +/- 0.121	0.422 +/- 0.120	0.404 +/- 0.066	-2.121 +/- 0.087	0.641 +/- 0.068
6	0.35	-12.8	0.6 +/- 0.05	-12.53	0.505 +/- 0.135	0.047 +/- 0.016	-2.096 +/- 0.201	-0.386 +/- 0.131	-0.687 +/- 0.163	0.167 +/- 0.047	-2.252 +/- 0.087	0.075 +/- 0.050
7	0.17	-13.3	1.1 +/- 0.1	-12.17	-0.575 +/- 0.105	0.068 +/- 0.016	-3.196 +/- 0.192	-0.947 +/- 0.123	-2.161 +/- 0.199	-0.143 +/- 0.052	-2.614 +/- 0.055	0.039 +/- 0.052
8	0.3	-12.9	0.8 +/- 0.1	-12.36	-0.243 +/- 0.100	0.079 +/- 0.016	-2.450 +/- 0.220	-0.513 +/- 0.128	-0.984 +/- 0.232	0.045 +/- 0.050	-2.198 +/- 0.076	-0.016 +/- 0.050
9	12	-10.8	-	-	-0.375 +/- 0.114	-0.008 +/- 0.013	-1.914 +/- 0.146	-0.518 +/- 0.137	1.107 +/- 0.377	-0.052 +/- 0.047	-0.500 +/- 0.199	0.039 +/- 0.049
10	50	-9.9	-	-	-0.511 +/- 0.078	0.234 +/- 0.045	-0.490 +/- 0.123	-0.776 +/- 0.122	1.163 +/- 0.122	0.469 +/- 0.016	0.464 +/- 0.038	-0.935 +/- 0.074
11	<0.3	-12.9	-	-	2.058 +/- 0.216	-0.018 +/- 0.019	-1.360 +/- 0.156	0.344 +/- 0.177	-1.509 +/- 0.179	0.016 +/- 0.049	-2.797 +/- 0.082	0.146 +/- 0.050
		ΔG = R*T*ln(IC50)
		T = 298.15 K
		IC50 values = Molar

## Sheet: PR3
			MS𝜆D predictions
Compound	Our experimental data		CHARMM-CGenFF		AMBER-GAFF2		OPLS-OPLS		CHARMM-OPLS
	IC50	ΔG	ΔΔGmsldCRN	ΔΔGFF->CRN	ΔΔGmsldCRN	ΔΔGFF->CRN	ΔΔGmsldCRN	ΔΔGFF->CRN	ΔΔGmsldCRN	ΔΔGFF->CRN
	nM	kcal/mol	kcal/mol
1	101.0 +/- 9.0	-9.51	-0.783 +/- 0.233	0.000 +/- 0.000	-1.093 +/- 0.203	0.000 +/- 0.000	-1.812 +/- 0.626	0.000 +/- 0.000	-1.973 +/- 0.142	0.000 +/- 0.000
2	-	-	0.000 +/- 0.168	0.000 +/- 0.042	0.000 +/- 0.200	0.000 +/- 0.168	0.000 +/- 0.250	0.000 +/- 0.054	0.000 +/- 0.224	0.000 +/- 0.054
3	-	-	-0.147 +/- 0.147	0.115 +/- 0.043	-1.836 +/- 0.122	0.528 +/- 0.129	-0.525 +/- 0.424	1.027 +/- 0.072	-2.030 +/- 0.249	0.070 +/- 0.080
4	-	-	0.569 +/- 0.121	0.193 +/- 0.043	0.583 +/- 0.095	-0.165 +/- 0.149	1.427 +/- 0.191	0.301 +/- 0.052	0.723 +/- 0.135	-0.100 +/- 0.052
5	190.0 +/- 10.0	-9.13	-0.421 +/- 0.113	0.152 +/- 0.044	-2.318 +/- 0.100	-0.295 +/- 0.120	-0.089 +/- 0.198	0.759 +/- 0.069	-1.939 +/- 0.217	0.699 +/- 0.070
6	7.7 +/- 0.6	-11.03	-0.963 +/- 0.148	0.128 +/- 0.042	-1.798 +/- 0.119	0.028 +/- 0.128	-0.630 +/- 0.236	0.744 +/- 0.051	-1.627 +/- 0.126	0.432 +/- 0.052
7	21.3 +/- 2.1	-10.43	-2.132 +/- 0.140	0.065 +/- 0.042	-3.568 +/- 0.119	-0.370 +/- 0.121	-1.333 +/- 0.151	0.636 +/- 0.054	-3.047 +/- 0.237	0.442 +/- 0.054
8	58.9 +/- 6.0	-9.83	-2.065 +/- 0.148	0.027 +/- 0.045	-2.853 +/- 0.136	0.014 +/- 0.127	-0.885 +/- 0.204	0.574 +/- 0.054	-2.370 +/- 0.223	0.401 +/- 0.051
9	-	-	-0.996 +/- 0.239	0.021 +/- 0.042	-3.048 +/- 0.166	0.449 +/- 0.137	2.168 +/- 0.341	0.667 +/- 0.052	1.152 +/- 0.171	0.046 +/- 0.050
10	-	-	-1.368 +/- 0.299	0.193 +/- 0.064	-0.684 +/- 0.255	-0.185 +/- 0.120	1.681 +/- 0.471	0.050 +/- 0.016	1.258 +/- 0.090	-0.537 +/- 0.075
11	-	-	0.069 +/- 0.234	0.059 +/- 0.045	-1.714 +/- 0.096	0.869 +/- 0.182	-0.527 +/- 0.255	0.660 +/- 0.053	-1.287 +/- 0.134	0.486 +/- 0.051
		ΔG = R*T*ln(IC50)
		T = 298.15 K
		IC50 values = Molar
